# Supplementary material for: Non-invasive closed-loop spinal stimulation restores leg stepping control in humans with paraplegia
Source: Brain. 2025 Nov 26;149(1):274–89. doi: 10.1093/brain/awaf230 (PMC12782173; doi:10.1093/brain/awaf230)
Supplement: awaf230_Supplementary_Data [file awaf230_supplementary_data.zip]

Archive with 9 entries (9 files):
- brain-2024-01342-File011.mp4
- brain-2024-01342-File012.mp4
- brain-2024-01342-File013.mp4
- brain-2024-01342-File014.mp4
- brain-2024-01342-File015.mp4
- brain-2024-01342-File016.mp4
- brain-2024-01342-File017.mp4
- brain-2024-01342-File018.mp4
- brain-2024-01342-File010.pdf
